# Supplementary material for: Comparing the mRNA expression profile and the genetic determinism of intramuscular fat traits in the porcine gluteus medius and longissimus dorsi muscles
Source: BMC Genomics. 2019 Mar 4;20:170. doi: 10.1186/s12864-019-5557-9 (PMC6399881; doi:10.1186/s12864-019-5557-9)
Supplement: Supplementary file 1 — Table S1. List of genes differentially expressed between the gluteus medius and longissimus dorsi muscles (|FC| > 1.5; q-value< 0.05). (XLSX 18 kb) [file 12864_2019_5557_MOESM1_ESM.xlsx]

## Sheet: Worksheet
Table S1. List of genes differentially expressed between the gluteus medius and longissimus dorsi muscles (|FC| > 1.5; q-value<0.05)
Probe	Gene (porcine.db)	Gene (Biomart)	log2FC	P-value	q-value
Ssc.13792.1.A1_at			2.09568	3.69169e-22	8.90546e-18
Ssc.12652.1.A1_at			2.46347	2.42001e-15	2.10639e-11
Ssc.27606.1.S1_at	HOXA10	HOXA10	1.23684	2.61957e-15	2.10639e-11
Ssc.20706.1.S1_at	HOXB6		1.44988	2.38094e-12	1.14871e-08
Ssc.26254.1.S1_at		HOXA10	1.3355	3.99396e-12	1.60577e-08
Ssc.14356.1.A1_at	LAMA2		-1.18904	1.501e-11	5.17265e-08
Ssc.10383.1.A1_at	LAMA2		-1.32638	1.71718e-11	5.17795e-08
Ssc.2743.1.S1_at	MSS51	MSS51	-1.44231	8.74039e-11	2.34272e-07
Ssc.22336.2.A1_at	HOXB7	HOXB7	0.736957	2.18404e-10	5.26856e-07
Ssc.25984.1.S1_at	LOC102160923		-0.814167	5.78647e-09	1.26897e-05
Ssc.1294.1.S1_at	NIT1	NIT1	-0.776934	6.64515e-08	0.000133584
Ssc.17238.1.A1_at	LOC100153598	ITIH4	-0.965001	8.1071e-08	0.000150437
Ssc.4214.1.A1_at	SLC37A1	SLC37A1	0.706941	1.35648e-07	0.000204514
Ssc.26748.1.A1_at	LOC100519066	HOXA9	1.09107	3.0233e-07	0.000429007
Ssc.26466.1.A1_at			0.791124	1.05756e-06	0.00141731
Ssc.25836.1.S1_at			-0.799594	4.02042e-06	0.00461831
Ssc.4217.1.S1_at	ITIH4	ITIH4	-0.917815	4.36474e-06	0.00478594
Ssc.28628.1.S1_at	TIAL1	TIAL1	-0.656288	5.03552e-06	0.00528139
Ssc.14245.1.A1_at	ZFP92		-0.645142	6.25985e-06	0.00580793
Ssc.8360.1.A1_at	INPP5F	INPP5F	-0.815291	5.83474e-06	0.00580793
Ssc.21802.1.S1_at	CCL19	CCL19	0.649871	7.36847e-06	0.0063482
Ssc.3838.1.S1_at	LOC100518575	COA3	-0.633903	8.96488e-06	0.00745723
Ssc.22770.1.A1_at	ARX	ARX	-0.712852	1.32895e-05	0.00942887
Ssc.4076.1.S1_at	PRUNE2		-0.723985	1.40913e-05	0.00944235
Ssc.29286.1.A1_at			-0.749728	1.493e-05	0.00973396
Ssc.1664.2.S1_at	NRN1	NRN1	-1.00063	2.02293e-05	0.0111089
Ssc.1664.1.A1_at	NRN1	NRN1	-1.11568	1.84653e-05	0.0111089
Ssc.9291.1.A1_at	PALMD	PALMD	-0.875759	2.14128e-05	0.0114071
Ssc.4360.1.A1_at	FABP3	FABP3	0.712847	2.49933e-05	0.0123043
Ssc.11423.2.A1_at	ORMDL1		-0.623764	3.31977e-05	0.0140323
Ssc.14184.1.A1_at	LOC100155904	NUDCD1	-0.618755	4.55638e-05	0.0148532
Ssc.21296.2.A1_at		PPP2R5E	-0.636478	4.46453e-05	0.0148532
Ssc.6380.1.S1_at	COPS8	COPS8	-0.580518	5.17726e-05	0.0154186
Ssc.2505.2.S1_at	AKAP11		-0.633452	5.48265e-05	0.0159347
Ssc.27341.2.A1_at	SLMAP	SLMAP	-0.674928	6.44447e-05	0.0174674
Ssc.507.1.A1_at	TYROBP	TYROBP	0.641283	7.46302e-05	0.0185645
Ssc.17070.1.A1_s_at	INPP5F	INPP5F	-0.745554	7.71547e-05	0.0189081
Ssc.29660.1.A1_at	STRBP	STRBP	-0.597739	8.55352e-05	0.0200327
Ssc.17920.1.A1_at	FAM219B	FAM219B	-0.64546	8.47715e-05	0.0200327
Ssc.7252.1.A1_at		RPL9	-0.70242	9.04492e-05	0.0207801
Ssc.18504.1.S1_at	LOC100153773	RCAN2	0.610075	0.00010145	0.022024
Ssc.6112.1.S1_at	UBR1	UBR1	-0.694382	0.00010811	0.0221113
Ssc.13067.1.A1_at	LOC100627251		-0.640847	0.000124467	0.0225611
Ssc.2514.1.S1_at	SELENOH	SELENOH	-0.608787	0.000150485	0.0245281
Ssc.7297.1.S1_at	MAOB	MAOB	0.776129	0.0001477	0.0245281
Ssc.24051.2.A1_at			0.626729	0.000158456	0.0252477
Ssc.10037.1.A1_at		NLK	-0.607693	0.000193621	0.0265382
Ssc.25235.1.S1_at	TYW3	TYW3	-0.680415	0.00019008	0.0265382
Ssc.18337.1.A1_at		FAM217B	-0.754269	0.000190526	0.0265382
Ssc.10076.1.S1_at	URI1	URI1	-0.907263	0.000190397	0.0265382
Ssc.10316.1.S1_at	ACTG2	ACTG2	1.05763	0.000204687	0.0271301
Ssc.21665.1.A1_at	DCAF10		-0.608627	0.000217948	0.0281153
Ssc.19310.1.S1_at	CSRP3	CSRP3	-1.05666	0.000215679	0.0281153
Ssc.28945.1.S1_at	FAM133B		-0.651227	0.000231855	0.0285255
Ssc.19447.1.A1_at		ARMCX3	-0.675874	0.000228283	0.0285255
Ssc.13776.1.S1_at	NT5C2	NT5C2	-0.7143	0.000230892	0.0285255
Ssc.24702.1.S1_at		TMTC4	-0.74257	0.000239224	0.0285255
Ssc.9229.1.S1_at	MRC1	MRC1	0.605863	0.000238097	0.0285255
Ssc.8843.1.A1_at			0.789195	0.000267548	0.0303007
Ssc.7852.1.A1_at			0.624567	0.000273033	0.030525
Ssc.4389.1.A1_at	FKBP1B		-0.646577	0.000274611	0.0305273
Ssc.5074.1.S1_at			-0.717389	0.00027977	0.030538
Ssc.1655.2.A1_at			-0.738816	0.000278302	0.030538
Ssc.11623.1.A1_at	LOC100154420		-0.612807	0.00028576	0.0310513
Ssc.17872.1.A1_at	NR2F1	NR2F1	-0.787238	0.000298539	0.031237
Ssc.21145.1.S1_at	DEFB1	DEFB1	-0.924855	0.000305618	0.03128
Ssc.30849.1.A1_at	ZNF318		-0.621259	0.000319908	0.0316909
Ssc.23609.1.A1_at			0.803182	0.000320389	0.0316909
Ssc.1231.1.A1_at	HSPH1	HSPH1	-1.08045	0.0003294	0.0317845
Ssc.22119.1.S1_at	MAPK9		-0.610141	0.000338984	0.0320556
Ssc.26057.1.A1_at	LOC100518921	CDK6	0.633509	0.000337581	0.0320556
Ssc.21016.1.S1_at	RDX	RDX	-0.860122	0.00034922	0.0324101
Ssc.1741.1.S1_at		ANKRD23	-0.610313	0.00038132	0.0330658
Ssc.18729.1.A1_s_at	ULK2	ULK2	-0.611813	0.000377429	0.0330658
Ssc.26345.1.S1_at		F13A1	0.868997	0.000374504	0.0330658
Ssc.6429.1.S1_at		MAPKAPK5	-0.586596	0.000421785	0.0338031
Ssc.31095.1.A1_at	BCHE		-0.602197	0.000436307	0.033887
Ssc.777.1.S1_at	HSD11B1	HSD11B1	-0.713755	0.000435677	0.033887
Ssc.19798.1.S1_at	TMEM263	TMEM263	-0.714109	0.000448162	0.033887
Ssc.4549.1.A1_at	CUL5	CUL5	-0.813977	0.000436129	0.033887
Ssc.19940.1.S1_at	HAUS1	HAUS1	-0.605701	0.000494568	0.0349558
Ssc.23233.1.S1_a_at	SLC25A33	SLC25A33	-0.668491	0.00049703	0.0349558
Ssc.23847.1.A1_at	URI1	URI1	-0.625288	0.000543412	0.0359819
Ssc.10495.1.A1_at	CREBZF	CREBZF	-1.16326	0.000536267	0.0359819
Ssc.14366.1.S1_at			-0.774254	0.000551878	0.0362751
Ssc.9778.1.S1_at	SRGN	SRGN	0.739867	0.000580646	0.0373518
Ssc.4810.1.A1_at	CSPP1	CSPP1	-0.946615	0.000646544	0.0388094
Ssc.19688.1.S1_at	CHRNA1		0.605464	0.000646743	0.0388094
Ssc.7446.1.S1_a_at	PPID	PPID	-0.584277	0.000711507	0.0401876
Ssc.3494.1.A1_at	LOC100737511		-0.695395	0.000727636	0.0402419
Ssc.26819.1.A1_at	FGD4	FGD4	0.629677	0.000786107	0.0411825
Ssc.13537.1.A1_at		PRKAB2	-0.645371	0.000815034	0.0415439
Ssc.7188.1.A1_at			-0.618778	0.000885201	0.0434868
Ssc.27309.1.S1_at	OXCT1	OXCT1	-1.15413	0.000946143	0.0440614
Ssc.29801.1.A1_at			-0.58352	0.00102029	0.0449883
Ssc.10765.1.A1_at		PTBP2	-0.603481	0.00105931	0.0458773
Ssc.11162.1.S1_at	C4BPA	C4BPA	0.727298	0.00107316	0.0460638
Ssc.15401.1.S1_at		TBX1	0.649082	0.00108981	0.0463657
Ssc.1010.1.A1_at		TBC1D23	-0.632657	0.0011122	0.0465116
Ssc.8481.1.A1_at		ZNF326	-0.850834	0.00120344	0.0478618
Ssc.22769.1.S1_at	ACKR1	ACKR1	0.617121	0.00119527	0.0478618
Ssc.21706.1.A1_at	C7H15orf40		-0.779006	0.00124858	0.0486585
Ssc.24556.2.S1_a_at	SLC35F5	SLC35F5	-0.614421	0.00128904	0.0491066
Ssc.2868.1.S1_at	PSIP1	PSIP1	-0.622873	0.00128523	0.0491066
Ssc.27885.1.S2_at	HNRNPA2B1	HNRNPA2B1	-0.735094	0.00130086	0.0491066
Ssc.16149.1.A1_at	CDH3		0.581	0.0013469	0.0496369
1Probes were annotated to gene correspondance by using the Affymetrix porcine annotation data (chip porcine) Bioconductor package available at https://bioconductor.org/packages/release/data/annotation/html/porcine.db.html
2Probes were annotated to gene correspondance by using the Biomart database available at Ensembl repositories (https://www.ensembl.org/biomart/martview/).
