# Supplementary material for: Comparing the mRNA expression profile and the genetic determinism of intramuscular fat traits in the porcine gluteus medius and longissimus dorsi muscles
Source: BMC Genomics. 2019 Mar 4;20:170. doi: 10.1186/s12864-019-5557-9 (PMC6399881; doi:10.1186/s12864-019-5557-9)
Supplement: Supplementary file 2 — Table S2. Pathway Enrichment for genes differentially expressed between the gluteus medius and longissimus dorsi muscles (|FC| > 1.5; q-value < 0.05). (XLSX 12 kb) [file 12864_2019_5557_MOESM2_ESM.xlsx]

## Sheet: Hoja1
Table S2. Pathway Enrichment for genes differentially expressed between the gluteus medius and longissimus dorsi muscles (|FC| > 1.5; q-value < 0.05)
Pathway Enrichment (P-value < 0.05)
PANTHER Pathways1	P-value	q-value	Genes
Nicotinic acetylcholine receptor signaling pathway (P00044)	0.000777	0.126	BCHE, ACTG2, CHRNA1
5-Hydroxytryptamine degredation (P04372)	0.00507	0.41	MAOB
Interferon-gamma signaling pathway (P00035)	0.00648	0.35	MAPK9, NLK
TGF-beta signaling pathway (P00052)	0.0076	0.308	MAPK9, NLK, FKBP1B
Adrenaline and noradrenaline biosynthesis (P00001)	0.0107	0.346	MAOB
Muscarinic acetylcholine receptor 1 and 3 signaling pathway (P00042)	0.0199	0.536	BCHE
Muscarinic acetylcholine receptor 2 and 4 signaling pathway (P00043)	0.0211	0.488	BCHE
Dopamine receptor mediated signaling pathway (P05912)	0.0257	0.52	MAOB
Alzheimer disease-amyloid secretase pathway (P00003)	0.0351	0.633	MAPK9, NLK
Molecular Function Enrichment (P-value < 0.05)
PANTHER GO-Slim Molecular Function1	P-value	q-value	Genes
DNA-methyltransferase activity (GO:0009008)	0.000801	0.154	MAOB
methyltransferase activity (GO:0008168)	0.00133	0.128	MAOB, TYW3
cytokine receptor binding (GO:0005126)	0.00685	0.329	CCL19, DEFB1
structural constituent of cytoskeleton (GO:0005200)	0.0158	0.607	RDX, CSRP3, ACTG2
transferase activity (GO:0016740)	0.0322	1	TYW3, OXCT1, MAPK9, MAOB, MAPKAPK5, FAM133B, PRKAB2
serine-type endopeptidase inhibitor activity (GO:0004867)	0.0336	0.922	ITIH4
signal transducer activity (GO:0004871)	0.0434	1	MAPK9
peptidase inhibitor activity (GO:0030414)	0.0492	1	ITIH4
Biological Process Enrichment (P-value < 0.05)
PANTHER GO-Slim Biological Process1	P-value	q-value	Genes
gluconeogenesis (GO:0006094)	0.00354	0.863	NLK, PRKAB2
porphyrin-containing compound metabolic process (GO:0006778)	0.00382	0.466	MAOB
immune system process (GO:0002376)	0.00387	0.315	CSRP3, STRBP, C4BPA, CCL19, HSPH1, PRKAB2
lipid metabolic process (GO:0006629)	0.00569	0.347	OXCT1, HSD11B1, ORMDL1, NR2F1, PRKAB2
induction of apoptosis (GO:0006917)	0.0131	0.64	MAOB
response to interferon-gamma (GO:0034341)	0.0199	0.808	STRBP, CCL19
cytokine-mediated signaling pathway (GO:0019221)	0.0217	0.758	CCL19, INPP5F
polyphosphate catabolic process (GO:0006798)	0.0315	0.854	PRUNE2
monosaccharide metabolic process (GO:0005996)	0.0375	0.915	NLK, PRKAB2
carbohydrate metabolic process (GO:0005975)	0.0412	0.915	OXCT1, NLK, PRKAB2
apoptotic process (GO:0006915)	0.0416	0.845	MAOB, PRUNE2, STRBP
death (GO:0016265)	0.0492	0.924	MAOB, PRUNE2, STRBP
cell death (GO:0008219)	0.0492	0.858	MAOB, PRUNE2, STRBP
1Pathway enrichment analysis and GO annotations were performed with the Panther Gene List Classification System (http://www.pantherdb.org).
