# Supplementary material for: Comparing the mRNA expression profile and the genetic determinism of intramuscular fat traits in the porcine gluteus medius and longissimus dorsi muscles
Source: BMC Genomics. 2019 Mar 4;20:170. doi: 10.1186/s12864-019-5557-9 (PMC6399881; doi:10.1186/s12864-019-5557-9)
Supplement: Supplementary file 4 — Table S3. List of microRNA and long intergenic non-coding RNA genes mapping to the SSC14 QTL identified in the current work. (XLSX 10 kb) [file 12864_2019_5557_MOESM4_ESM.xlsx]

## Sheet: Worksheet
Table S3. List of microRNA and long intergenic non-coding RNA genes mapping to the QTL identified in the current work.
miRNAs in QTL regions
miRNA	Chr	Start	End
ssc-miR-346	14	87144345	87144439
ssc-miR-146b	14	113446851	113446949
Ssc-miR-1307	14	114325624	114325703
lincRNAs in QTL regions
lincRNA	Chr	Start	End
ENSSSCG00000039704	14	81095416	81114379
ENSSSCG00000036879	14	81119486	81137601
ENSSSCG00000031127	14	84556677	84831020
ENSSSCG00000038321	14	111977882	111979967
