# Supplementary material for: Comparing the mRNA expression profile and the genetic determinism of intramuscular fat traits in the porcine gluteus medius and longissimus dorsi muscles
Source: BMC Genomics. 2019 Mar 4;20:170. doi: 10.1186/s12864-019-5557-9 (PMC6399881; doi:10.1186/s12864-019-5557-9)
Supplement: Supplementary file 5 — Table S4. Genes located within QTL regions retrieved from the list of genes showing differential expression between the gluteus medius and longissimus dorsi muscles at different thresholds of fold-change (FC) and statistical significance. (XLSX 12 kb) [file 12864_2019_5557_MOESM5_ESM.xlsx]

## Sheet: Worksheet
Table S4. Genes located within QTL regions retrieved from the list of genes showing differential expression between the gluteus medius and longissimus dorsi muscles at different thresholds of fold-change (FC) and statistical significance
1 gene out of 106 genes (FC > 1.5, q-value < 0.05) in Fatty Acid QTL regions
Gene	Chr	Start	End	FC	P-value	FDR
NT5C2	14	124035120	124116597	-1.6358	0.000230892	0.0285255
7 genes out of 582 Genes (FC > 1.2, q-value < 0.05) in Fatty Acid QTL regions
Gene	Chr	Start	End	FC	P-value	FDR
HDHD5	5	71739300	71747619	-1.20875	0.00129074	0.0491066
ACTN2	14	54666743	54742779	-1.24202	0.000585777	0.0375816
OAT	14	133808186	133830499	-1.37213	9.8841e-06	0.00769143
EEF1AKMT2	14	145686773	145706024	-1.20293	0.000306018	0.03128
NT5C2	14	124035120	124116597	-1.64069	0.000230892	0.0285255
TNFRSF1B	14	146046447	146046674	-1.30995	0.000696915	0.0399608
RP9	18	40397776	40564236	-1.27269	0.000929849	0.0439968
