# Supplementary material for: Comparing the mRNA expression profile and the genetic determinism of intramuscular fat traits in the porcine gluteus medius and longissimus dorsi muscles
Source: BMC Genomics. 2019 Mar 4;20:170. doi: 10.1186/s12864-019-5557-9 (PMC6399881; doi:10.1186/s12864-019-5557-9)
Supplement: Supplementary file 8 — Table S7. Primer sequences used in the amplification of SNPs mapping to candidate genes located within QTL regions associated with fatty acid composition traits. (XLSX 11 kb) [file 12864_2019_5557_MOESM8_ESM.xlsx]

## Sheet: Hoja1
Table S7: Sequences of the primers used in the amplification of SNPs mapping to candidate genes located within QTL regions associated with fatty acid composition traits
Forward Primer Seq.	Reverse Primer Seq.	SNP	Gene
GACAGAAGTGTTACTGAAGTCAGAAGT	GGTCAGAGTTTGTGTTCTTCATGGT	rs341329842	SLC38A1
CTGCTCATTGCTGCCTTTTCTAAAT	CATCGAACCTGATGATGAGAGCAT	rs333018168	SLC38A4
GGTATGGTGCCAAAAAGACAAAAGAA	CCCTAAAGTAAGCTATACAAATGCAAGTTAAAA	rs321243508	UVRAG
GGTACCCATACACACAACATGAATG	CTCGTGGATACTAGTCCTCATGGAT	rs328455999	UVRAG
CCTGCCCTGGGTTCGTT	ATTCTCTTACTGCTCATTACCCTTTCAC	rs335981556	BLOC1S2
ACAACTCGACAATCTGAAGAATTTCCA	AGCGATCCCGTCCTTGTG	14_120963673	SCD
AGTGTCTGCAGCATCCAGTTTT	GGCTCACCGTGGGAGAAC	rs323081995	SCD
CCCTTCTTGGCAGCGAATAAAA	CAGGCTGGGTATTTAAAGGCTAGAG	rs80912566	SCD
TGCCAGCTCTAGCCTTTAAATACC	CACGTTGGGTCGGTGTCT	rs342182479	SCD
CCCCAGTGTAGCTTCATGACTT	GGTGTGGTGGTAGTTGTGGAA	rs45434498	SCD
GTGCCCCAGGCAAGGA	GTCTAGGCTTTGGAAGCTGGAAA	rs713641545	SCD
GGCACTTGCTTTCACTGACTGA	GCAGCGGTTCCTCAAGCT	rs320607389	KCNIP
